# Supplementary material for: Evaluating the validity of depression-related stigma measurement among diabetes and hypertension patients receiving depression care in Malawi: A mixed-methods analysis
Source: PLOS Glob Public Health. 2023 May 17;3(5):e0001374. doi: 10.1371/journal.pgph.0001374 (PMC10191271; doi:10.1371/journal.pgph.0001374)
Supplement: S1 Table — One row per thematic code. (XLSX) [file pgph.0001374.s003.xlsx]

## Sheet: Sheet1
S3 Table. Number of coding references by relevant patient attributes. One row per thematic code.
	Most Recent PHQ-9 Score = 0	Most Recent PHQ-9 Score = 1	Most Recent PHQ-9 Score = 4	Most Recent PHQ-9 Score = 5	Most Recent PHQ-9 Score = 10	Most Recent Treatment Carryover Stigma Score = 0.0	Most Recent Treatment Carryover Stigma Score = 0.5	Most Recent Treatment Carryover Stigma Score = 1.0	Most Recent Negative Affect Stigma Score = 0.0	Most Recent Negative Affect Stigma Score = 1.0	Most Recent Negative Affect Stigma Score = 1.5	Most Recent Disclosure Stigma Score = 0.0	Most Recent Disclosure Stigma Score = 0.5	Most Recent Disclosure Stigma Score = 1.0	Most Recent Disclosure Stigma Score = 3.0	Most Recent Disclosure Stigma Score = 4.0	Baseline Treatment Carryover Stigma Score = 0	Baseline Treatment Carryover Stigma Score = 1	Baseline Treatment Carryover Stigma Score = 2	Baseline Treatment Carryover Stigma Score = 3	Baseline Negative Affect Stigma Score = 1.00	Baseline Negative Affect Stigma Score = 1.50	Baseline Negative Affect Stigma Score = 2.00	Baseline Negative Affect Stigma Score = 2.25	Baseline Negative Affect Stigma Score = 2.75	Baseline Disclosure Carryover Stigma Score = 1	Baseline Disclosure Carryover Stigma Score = 2	Baseline Disclosure Carryover Stigma Score = 3	Baseline Disclosure Carryover Stigma Score = 4
1 : Depression Diagnosis	0	2	1	4	1	5	1	2	5	2	1	4	1	1	1	1	1	5	2	0	5	1	0	1	1	6	1	0	1
2 : Disclosure	2	9	1	3	0	4	4	7	4	9	2	3	4	5	2	1	1	3	9	2	4	0	2	4	5	7	5	2	1
3 : Identifying Depression	0	0	1	2	1	3	0	1	3	0	1	2	0	0	1	1	1	3	0	0	3	1	0	0	0	3	0	0	1
4 : Patient Stigma	0	0	0	0	2	0	0	2	0	0	2	0	0	0	2	0	0	2	0	0	0	2	0	0	0	2	0	0	0
5 : Anticipated Stigma	2	3	1	4	1	5	3	3	5	3	3	4	3	0	3	1	1	5	3	2	5	1	2	3	0	8	0	2	1
6 : Depression as Illness	1	5	7	4	0	11	5	1	11	5	1	4	5	0	1	7	7	4	5	1	11	0	1	5	0	9	0	1	7
7 : Experienced Stigma	2	0	3	1	1	4	0	3	4	0	3	1	0	0	3	3	3	2	0	2	4	1	2	0	0	2	0	2	3
8 : Internalized Stigma	0	2	1	7	2	8	1	3	8	2	2	7	1	1	2	1	1	9	2	0	8	2	0	1	1	10	1	0	1
9 : Stigma due to depressive symptoms	0	0	1	1	2	2	0	2	2	0	2	1	0	0	2	1	1	3	0	0	2	2	0	0	0	3	0	0	1
10 : Stigma due to diagnosis	1	2	1	2	1	3	1	3	3	2	2	2	1	1	2	1	1	3	2	1	3	1	1	1	1	4	1	1	1
11 : Stigma due to treatment seeking	2	2	0	1	0	1	2	2	1	2	2	1	2	0	2	0	0	1	2	2	1	0	2	2	0	3	0	2	0
12 : Social Support	5	5	5	2	4	7	2	12	7	5	9	2	2	3	9	5	5	6	5	5	7	4	5	2	3	8	3	5	5
13 : Vignette Character	0	0	0	1	1	1	0	1	1	0	1	1	0	0	1	0	0	2	0	0	1	1	0	0	0	2	0	0	0
14 : Able to Recognize Symptoms as Depression	1	3	2	2	0	4	2	2	4	3	1	2	2	1	1	2	2	2	3	1	4	0	1	2	1	4	1	1	2
15 : Disclosure	2	12	4	7	0	11	6	8	11	12	2	7	6	6	2	4	4	7	12	2	11	0	2	6	6	13	6	2	4
16 : Identifying with Vignette Character	2	6	2	4	0	6	3	5	6	6	2	4	3	3	2	2	2	4	6	2	6	0	2	3	3	7	3	2	2
17 : Social Support	4	15	5	8	0	13	7	12	13	15	4	8	7	8	4	5	5	8	15	4	13	0	4	7	8	15	8	4	5
18 : Stigma or Discrimination	3	11	3	8	0	11	7	7	11	11	3	8	7	4	3	3	3	8	11	3	11	0	3	7	4	15	4	3	3
