# Supplementary material for: Evaluating the validity of depression-related stigma measurement among diabetes and hypertension patients receiving depression care in Malawi: A mixed-methods analysis
Source: PLOS Glob Public Health. 2023 May 17;3(5):e0001374. doi: 10.1371/journal.pgph.0001374 (PMC10191271; doi:10.1371/journal.pgph.0001374)
Supplement: S2 Table — One row per thematic code. (XLSX) [file pgph.0001374.s004.xlsx]

## Sheet: Sheet1
S4 Table. Number of words coded within a code by relevant patient attributes. One row per thematic code.
	Most Recent PHQ-9 Score = 0	Most Recent PHQ-9 Score = 1	Most Recent PHQ-9 Score = 4	Most Recent PHQ-9 Score = 5	Most Recent PHQ-9 Score = 10	Most Recent Treatment Carryover Stigma Score = 0.0	Most Recent Treatment Carryover Stigma Score = 0.5	Most Recent Treatment Carryover Stigma Score = 1.0	Most Recent Negative Affect Stigma Score = 0.0	Most Recent Negative Affect Stigma Score = 1.0	Most Recent Negative Affect Stigma Score = 1.5	Most Recent Disclosure Stigma Score = 0.0	Most Recent Disclosure Stigma Score = 0.5	Most Recent Disclosure Stigma Score = 1.0	Most Recent Disclosure Stigma Score = 3.0	Most Recent Disclosure Stigma Score = 4.0	Baseline Treatment Carryover Stigma Score = 0	Baseline Treatment Carryover Stigma Score = 1	Baseline Treatment Carryover Stigma Score = 2	Baseline Treatment Carryover Stigma Score = 3	Baseline Negative Affect Stigma Score = 1.00	Baseline Negative Affect Stigma Score = 1.50	Baseline Negative Affect Stigma Score = 2.00	Baseline Negative Affect Stigma Score = 2.25	Baseline Negative Affect Stigma Score = 2.75	Baseline Disclosure Carryover Stigma Score = 1	Baseline Disclosure Carryover Stigma Score = 2	Baseline Disclosure Carryover Stigma Score = 3	Baseline Disclosure Carryover Stigma Score = 4
1 : Depression Diagnosis	0	528	255	826	144	1081	300	372	1081	528	144	826	300	228	144	255	255	970	528	0	1081	144	0	300	228	1270	228	0	255
2 : Disclosure	322	1940	303	727	0	1030	906	1356	1030	1940	322	727	906	1034	322	303	303	727	1940	322	1030	0	322	906	1034	1633	1034	322	303
3 : Identifying Depression	0	0	120	92	56	212	0	56	212	0	56	92	0	0	56	120	120	148	0	0	212	56	0	0	0	148	0	0	120
4 : Patient Stigma	0	0	0	0	85	0	0	85	0	0	85	0	0	0	85	0	0	85	0	0	0	85	0	0	0	85	0	0	0
5 : Anticipated Stigma	322	661	154	230	33	384	661	355	384	661	355	230	661	0	355	154	154	263	661	322	384	33	322	661	0	924	0	322	154
6 : Depression as Illness	55	1063	389	259	0	648	1063	55	648	1063	55	259	1063	0	55	389	389	259	1063	55	648	0	55	1063	0	1322	0	55	389
7 : Experienced Stigma	261	0	265	76	52	341	0	313	341	0	313	76	0	0	313	265	265	128	0	261	341	52	261	0	0	128	0	261	265
8 : Internalized Stigma	0	54	16	380	103	396	24	133	396	54	103	380	24	30	103	16	16	483	54	0	396	103	0	24	30	507	30	0	16
9 : Stigma due to depressive symptoms	0	0	40	96	85	136	0	85	136	0	85	96	0	0	85	40	40	181	0	0	136	85	0	0	0	181	0	0	40
10 : Stigma due to diagnosis	186	143	149	166	51	315	24	356	315	143	237	166	24	119	237	149	149	217	143	186	315	51	186	24	119	241	119	186	149
11 : Stigma due to treatment seeking	322	558	0	42	0	42	558	322	42	558	322	42	558	0	322	0	0	42	558	322	42	0	322	558	0	600	0	322	0
12 : Social Support	678	767	624	685	232	1309	348	1329	1309	767	910	685	348	419	910	624	624	917	767	678	1309	232	678	348	419	1265	419	678	624
13 : Vignette Character	0	0	0	44	87	44	0	87	44	0	87	44	0	0	87	0	0	131	0	0	44	87	0	0	0	131	0	0	0
14 : Able to Recognize Symptoms as Depression	64	250	126	229	0	355	219	95	355	250	64	229	219	31	64	126	126	229	250	64	355	0	64	219	31	448	31	64	126
15 : Disclosure	285	1410	400	846	0	1246	843	852	1246	1410	285	846	843	567	285	400	400	846	1410	285	1246	0	285	843	567	1689	567	285	400
16 : Identifying with Vignette Character	113	395	160	296	0	456	273	235	456	395	113	296	273	122	113	160	160	296	395	113	456	0	113	273	122	569	122	113	160
17 : Social Support	375	1827	659	936	0	1595	1088	1114	1595	1827	375	936	1088	739	375	659	659	936	1827	375	1595	0	375	1088	739	2024	739	375	659
18 : Stigma or Discrimination	197	1395	191	752	0	943	984	608	943	1395	197	752	984	411	197	191	191	752	1395	197	943	0	197	984	411	1736	411	197	191
